# Supplementary material for: Identification of a Novel QTL for Panicle Length From Wild Rice (Oryza minuta) by Specific Locus Amplified Fragment Sequencing and High Density Genetic Mapping
Source: Front Plant Sci. 2018 Oct 16;9:1492. doi: 10.3389/fpls.2018.01492 (PMC6232755; doi:10.3389/fpls.2018.01492)
Supplement: FIGURE S4 — Haplotype map of the genetic map. Blue represents K1561, red represents G1025, green indicates heterozygous type, and gray represents deletions. [file Presentation_1.ZIP]

Archive with 13 entries (12 files):
- Supplementary Figure S3/
- Supplementary Figure S3/rice.Chr01.heatMap.png
- Supplementary Figure S3/rice.Chr02.heatMap.png
- Supplementary Figure S3/rice.Chr03.heatMap.png
- Supplementary Figure S3/rice.Chr04.heatMap.png
- Supplementary Figure S3/rice.Chr05.heatMap.png
- Supplementary Figure S3/rice.Chr06.heatMap.png
- Supplementary Figure S3/rice.Chr07.heatMap.png
- Supplementary Figure S3/rice.Chr08.heatMap.png
- Supplementary Figure S3/rice.Chr09.heatMap.png
- Supplementary Figure S3/rice.Chr10.heatMap.png
- Supplementary Figure S3/rice.Chr11.heatMap.png
- Supplementary Figure S3/rice.Chr12.heatMap.png
