# Supplementary material for: Identification of a Novel QTL for Panicle Length From Wild Rice (Oryza minuta) by Specific Locus Amplified Fragment Sequencing and High Density Genetic Mapping
Source: Front Plant Sci. 2018 Oct 16;9:1492. doi: 10.3389/fpls.2018.01492 (PMC6232755; doi:10.3389/fpls.2018.01492)
Supplement: FIGURE S5 — The collinearity of 12 chromosomes with the rice reference genome. The x-axis indicates the genetic distance of rice chromosomes, and the y-axis represents the linearity order of the physical position in the rice genome. All 5521 SLAF markers in these chromosomes are plotted as dots on the Figure. Different colors indicate different chromosomes. [file Presentation_2.ZIP]

Archive with 13 entries (12 files):
- Supplementary Figure S4/
- Supplementary Figure S4/rice.Chr01.haplo.png
- Supplementary Figure S4/rice.Chr02.haplo.png
- Supplementary Figure S4/rice.Chr03.haplo.png
- Supplementary Figure S4/rice.Chr04.haplo.png
- Supplementary Figure S4/rice.Chr05.haplo.png
- Supplementary Figure S4/rice.Chr06.haplo.png
- Supplementary Figure S4/rice.Chr07.haplo.png
- Supplementary Figure S4/rice.Chr08.haplo.png
- Supplementary Figure S4/rice.Chr09.haplo.png
- Supplementary Figure S4/rice.Chr10.haplo.png
- Supplementary Figure S4/rice.Chr11.haplo.png
- Supplementary Figure S4/rice.Chr12.haplo.png
